# Supplementary material for: Prescription drug monitoring programs use mandates and prescription stimulant and depressant quantities
Source: BMC Public Health. 2023 Jul 11;23:1326. doi: 10.1186/s12889-023-16256-9 (PMC10334646; doi:10.1186/s12889-023-16256-9)
Supplement: Supplementary file 2 — Additional file 2. [file 12889_2023_16256_MOESM2_ESM.zip]

Archive with 2 entries (2 files):
- data_analysis.dta
- do_analysis.do
