# Supplementary material for: Prescription drug monitoring programs use mandates and prescription stimulant and depressant quantities
Source: BMC Public Health. 2023 Jul 11;23:1326. doi: 10.1186/s12889-023-16256-9 (PMC10334646; doi:10.1186/s12889-023-16256-9)
Supplement: Supplementary file 2 — Additional file 2. [file 12889_2023_16256_MOESM2_ESM.zip › do_analysis.do]

clear 
eststo clear
set more off

global result "" //Set directory where the results are to be saved//

use data_analysis.dta

//Define variables

gen amphetamine_rt=(amphetamine_grams/pop)*100000
gen methylphenidate_rt=(methylphenidate_grams/pop)*100000
gen amobarbital_rt=(amobarbital_grams/pop)*100000
gen pentobarbital_rt=(pentobarbital_grams/pop)*100000
gen butalbital_rt=(butalbital_grams/pop)*100000
gen secobarbital_rt=(secobarbital_grams/pop)*100000
gen lisdexamfetamine_rt=(lisdexamfetamine_grams/pop)*100000

gen ln_amphetamine_rt=ln(((amphetamine_grams+1)/pop)*100000)
gen ln_methylphenidate_rt=ln(((methylphenidate_grams+1)/pop)*100000)
gen ln_amobarbital_rt=ln(((amobarbital_grams+1)/pop)*100000)
gen ln_pentobarbital_rt=ln(((pentobarbital_grams+1)/pop)*100000)
gen ln_butalbital_rt=ln(((butalbital_grams+1)/pop)*100000)
gen ln_secobarbital_rt=ln(((secobarbital_grams+1)/pop)*100000)
gen ln_lisdexamfetamine_rt=ln(((lisdexamfetamine_grams+1)/pop)*100000)


*Division
gen region=0
replace region=1 if (statefip==34 | statefip==36 | statefip==42)
replace region=2 if (statefip==17 | statefip==18 | statefip==26 | statefip==39 | statefip==55)
replace region=3 if (statefip==19 | statefip==20 | statefip==27 | statefip==29 | statefip==31 | statefip==38 | statefip==46)
replace region=4 if (statefip==10 | statefip==11 | statefip==12 | statefip==13 | statefip==24 | statefip==37 | statefip==45 | statefip==51 | statefip==54)
replace region=5 if (statefip==1 | statefip==21 | statefip==28 | statefip==47)
replace region=6 if (statefip==5 | statefip==22 | statefip==40 | statefip==48)
replace region=7 if (statefip==4 | statefip==8 | statefip==16 | statefip==30 | statefip==32 | statefip==35 | statefip==49 | statefip==56)
replace region=8 if (statefip==2 | statefip==6 | statefip==15 | statefip==41 | statefip==53)


//Non-Mandatory PDMP Legislation Date 
gen pdmp=0
replace pdmp=1 if statefip==1 & year==2005 & quarter>=4
replace pdmp=1 if statefip==1 & year>=2006
replace pdmp=1 if statefip==2 & year==2008 & quarter>=3
replace pdmp=1 if statefip==2 & year>=2009
replace pdmp=1 if statefip==4 & year==2007 & quarter>=3
replace pdmp=1 if statefip==4 & year>=2008
replace pdmp=1 if statefip==5 & year==2013 & quarter>=1
replace pdmp=1 if statefip==5 & year>=2014
replace pdmp=1 if statefip==6 & year>=1990
replace pdmp=1 if statefip==8 & year==2005 & quarter>=2
replace pdmp=1 if statefip==8 & year>=2006
replace pdmp=1 if statefip==9 & year==2006 & quarter>=4
replace pdmp=1 if statefip==9 & year>=2007
replace pdmp=1 if statefip==10 & year==2011 & quarter>=3
replace pdmp=1 if statefip==10 & year>=2012
replace pdmp=1 if statefip==11 & year==2014 & quarter>=1
replace pdmp=1 if statefip==11 & year>=2015
replace pdmp=1 if statefip==12 & year==2010 & quarter>=4
replace pdmp=1 if statefip==12 & year>=2011
replace pdmp=1 if statefip==13 & year==2011 & quarter>=2
replace pdmp=1 if statefip==13 & year>=2012
replace pdmp=1 if statefip==15 & year>=1990
replace pdmp=1 if statefip==16 & year>=1990
replace pdmp=1 if statefip==17 & year>=1990
replace pdmp=1 if statefip==18 & year>=1990
replace pdmp=1 if statefip==19 & year==2006 & quarter>=2
replace pdmp=1 if statefip==19 & year>=2007
replace pdmp=1 if statefip==20 & year==2008 & quarter>=3
replace pdmp=1 if statefip==20 & year>=2009
replace pdmp=1 if statefip==21 & year==1998 & quarter>=3
replace pdmp=1 if statefip==21 & year>=1999
replace pdmp=1 if statefip==22 & year==2006 & quarter>=3
replace pdmp=1 if statefip==22 & year>=2007
replace pdmp=1 if statefip==23 & year==2004 & quarter>=1
replace pdmp=1 if statefip==23 & year>=2005
replace pdmp=1 if statefip==24 & year==2011 & quarter>=4
replace pdmp=1 if statefip==24 & year>=2012
replace pdmp=1 if statefip==25 & year==1992 & quarter>=4
replace pdmp=1 if statefip==25 & year>=1993
replace pdmp=1 if statefip==26 & year>=1990
replace pdmp=1 if statefip==27 & year==2009 & quarter>=1
replace pdmp=1 if statefip==27 & year>=2010
replace pdmp=1 if statefip==28 & year==2006 & quarter>=2
replace pdmp=1 if statefip==28 & year>=2007
replace pdmp=1 if statefip==30 & year==2011 & quarter>=3
replace pdmp=1 if statefip==30 & year>=2012
replace pdmp=1 if statefip==31 & year==2011 & quarter>=3
replace pdmp=1 if statefip==31 & year>=2012
replace pdmp=1 if statefip==32 & year==1996 & quarter>=1
replace pdmp=1 if statefip==32 & year>=1997
replace pdmp=1 if statefip==33 & year==2012 & quarter>=2
replace pdmp=1 if statefip==33 & year>=2013
replace pdmp=1 if statefip==34 & year==2009 & quarter>=3
replace pdmp=1 if statefip==34 & year>=2010
replace pdmp=1 if statefip==35 & year==2004 & quarter>=3
replace pdmp=1 if statefip==35 & year>=2005
replace pdmp=1 if statefip==36 & year>=1990
replace pdmp=1 if statefip==37 & year==2006 & quarter>=1
replace pdmp=1 if statefip==37 & year>=2007
replace pdmp=1 if statefip==38 & year==2006 & quarter>=4
replace pdmp=1 if statefip==38 & year>=2007
replace pdmp=1 if statefip==39 & year==2005 & quarter>=2
replace pdmp=1 if statefip==39 & year>=2006
replace pdmp=1 if statefip==40 & year==1991 & quarter>=1
replace pdmp=1 if statefip==40 & year>=1992
replace pdmp=1 if statefip==41 & year==2009 & quarter>=3
replace pdmp=1 if statefip==41 & year>=2010
replace pdmp=1 if statefip==42 & year>=1990
replace pdmp=1 if statefip==44 & year>=1990
replace pdmp=1 if statefip==45 & year==2006 & quarter>=2
replace pdmp=1 if statefip==45 & year>=2007
replace pdmp=1 if statefip==46 & year==2010 & quarter>=1
replace pdmp=1 if statefip==46 & year>=2011
replace pdmp=1 if statefip==47 & year==2003 & quarter>=1
replace pdmp=1 if statefip==47 & year>=2004
replace pdmp=1 if statefip==48 & year>=1990
replace pdmp=1 if statefip==49 & year==1995 & quarter>=3
replace pdmp=1 if statefip==49 & year>=1996
replace pdmp=1 if statefip==50 & year==2008 & quarter>=2
replace pdmp=1 if statefip==50 & year>=2009
replace pdmp=1 if statefip==51 & year==2003 & quarter>=3
replace pdmp=1 if statefip==51 & year>=2004
replace pdmp=1 if statefip==53 & year==2011 & quarter>=3
replace pdmp=1 if statefip==53 & year>=2012
replace pdmp=1 if statefip==54 & year==1995 & quarter>=2
replace pdmp=1 if statefip==54 & year>=1996
replace pdmp=1 if statefip==55 & year==2010 & quarter>=2
replace pdmp=1 if statefip==55 & year>=2011
replace pdmp=1 if statefip==56 & year==2003 & quarter>=3
replace pdmp=1 if statefip==56 & year>=2003


//PDMP Mandate from PDMP TTAC
gen ma_pdmp=0
gen comp_pdmp=0

	*Opioid or Benzos only
	replace ma_pdmp=1 if statefip==1 & year==2017 & quarter>=1 //Alabama
	replace ma_pdmp=1 if statefip==1 & year>=2018	
	replace ma_pdmp=1 if statefip==5 & year==2015 & quarter>=3 //Arkansas
	replace ma_pdmp=1 if statefip==5 & year>=2016
	replace ma_pdmp=1 if statefip==8 & year==2018 & quarter>=2 //Colorado
	replace ma_pdmp=1 if statefip==8 & year>=2019
	replace ma_pdmp=1 if statefip==11 & year==2021 & quarter>=1 //DC
	replace ma_pdmp=1 if statefip==11 & year>=2022	
	replace ma_pdmp=1 if statefip==16 & year==2020 & quarter>=3 //Idaho
	replace ma_pdmp=1 if statefip==16 & year>=2021
	replace ma_pdmp=1 if statefip==23 & year==2017 & quarter>=1 //Maine
	replace ma_pdmp=1 if statefip==23 & year>=2018	
	replace ma_pdmp=1 if statefip==30 & year==2021 & quarter>=3 //Montana
	replace ma_pdmp=1 if statefip==30 & year>=2022	
	replace ma_pdmp=1 if statefip==33 & year==2017 & quarter>=1 //New Hampshire
	replace ma_pdmp=1 if statefip==33 & year>=2018	
	replace ma_pdmp=1 if statefip==34 & year==2015 & quarter>=4 //New Jersey
	replace ma_pdmp=1 if statefip==34 & year>=2016	
	replace ma_pdmp=1 if statefip==44 & year==2013 & quarter>=1 //Rhode Island
	replace ma_pdmp=1 if statefip==44 & year>=2014	
	replace ma_pdmp=1 if statefip==49 & year==2016 & quarter>=2 //Utah
	replace ma_pdmp=1 if statefip==49 & year>=2017	
	
	*Non-specific to Opioid/Benzos

	replace comp_pdmp=1 if statefip==2 & year==2017 & quarter>=3 //Alaska
	replace comp_pdmp=1 if statefip==2 & year>=2018	
	replace comp_pdmp=1 if statefip==4 & year==2011 & quarter>=3 //Arizona
	replace comp_pdmp=1 if statefip==4 & year>=2012	
	replace comp_pdmp=1 if statefip==6 & year==2018 & quarter>=4 //California
	replace comp_pdmp=1 if statefip==6 & year>=2019	
	replace comp_pdmp=1 if statefip==9 & year==2015 & quarter>=4 //Connecticut
	replace comp_pdmp=1 if statefip==9 & year>=2016	
	replace comp_pdmp=1 if statefip==10 & year==2012 & quarter>=1 //Delaware; No effective date provided; use date used by Meinhofer (2018); Kim 2020; Sacks 2020
	replace comp_pdmp=1 if statefip==10 & year>=2013	
	replace comp_pdmp=1 if statefip==12 & year==2018 & quarter>=3 //Florida
	replace comp_pdmp=1 if statefip==12 & year>=2019	
	replace comp_pdmp=1 if statefip==13 & year==2014 & quarter>=3 //Georgia
	replace comp_pdmp=1 if statefip==13 & year>=2015	
	replace comp_pdmp=1 if statefip==15 & year==2018 & quarter>=3 //Hawaii; Date not provided by TTAC; Obtained from https://www.capitol.hawaii.gov/session2018/bills/SB2646_CD1_.pdf
	replace comp_pdmp=1 if statefip==15 & year>=2019	
	replace comp_pdmp=1 if statefip==17 & year==2018 & quarter>=1 //Illinois
	replace comp_pdmp=1 if statefip==17 & year>=2019	
	replace comp_pdmp=1 if statefip==18 & year==2014 & quarter>=3 //Indiana
	replace comp_pdmp=1 if statefip==18 & year>=2015
	replace comp_pdmp=1 if statefip==19 & year==2018 & quarter>=2 //Iowa
	replace comp_pdmp=1 if statefip==19 & year>=2019
	replace comp_pdmp=1 if statefip==21 & year==2012 & quarter>=3 //Kentucky
	replace comp_pdmp=1 if statefip==21 & year>=2013
	replace comp_pdmp=1 if statefip==22 & year==2014 & quarter>=3 //Louisiana
	replace comp_pdmp=1 if statefip==22 & year>=2015	
	replace comp_pdmp=1 if statefip==24 & year==2018 & quarter>=3 //Maryland
	replace comp_pdmp=1 if statefip==24 & year>=2019	
	replace comp_pdmp=1 if statefip==25 & year==2013 & quarter>=1 //Massachusetts
	replace comp_pdmp=1 if statefip==25 & year>=2014	
	replace comp_pdmp=1 if statefip==26 & year==2018 & quarter>=2 //Michigan
	replace comp_pdmp=1 if statefip==26 & year>=2019	
	replace comp_pdmp=1 if statefip==27 & year==2013 & quarter>=3 //Minnesota
	replace comp_pdmp=1 if statefip==27 & year>=2014
	replace comp_pdmp=1 if statefip==28 & year==2018 & quarter>=3 //Mississippi; Exact Date not Provided; Regulation Source (https://pmp.mbp.ms.gov/wp-content/uploads/2019/09/ARTICLE-XLIII-PRESCRIPTION-MONITORING-PROGRAM.pdf); effective date July 1 2018 obtained from (https://law.justia.com/codes/mississippi/2010/title-73/21/73-21-127/)
	replace comp_pdmp=1 if statefip==28 & year>=2019	
	replace comp_pdmp=1 if statefip==32 & year==2007 & quarter>=4 //Nevada Error in PDMP TTAC https://www.leg.state.nv.us/Statutes/74th/Stats200706.html#Stats200706page735 and Effective date https://www.leg.state.nv.us/Division/Research/Publications/SoL/2007SoL.pdf
	replace comp_pdmp=1 if statefip==32 & year>=2008	
	replace comp_pdmp=1 if statefip==35 & year==2012 & quarter>=3 //New Mexico
	replace comp_pdmp=1 if statefip==35 & year>=2013	
	replace comp_pdmp=1 if statefip==36 & year==2013 & quarter>=3 //New York
	replace comp_pdmp=1 if statefip==36 & year>=2014	
	replace comp_pdmp=1 if statefip==37 & year==2017 & quarter>=2 //North Carolina
	replace comp_pdmp=1 if statefip==37 & year>=2018	
	replace comp_pdmp=1 if statefip==38 & year==2014 & quarter>=4 //North Dakota
	replace comp_pdmp=1 if statefip==38 & year>=2015	
	replace comp_pdmp=1 if statefip==39 & year==2011 & quarter>=3 //Ohio
	replace comp_pdmp=1 if statefip==39 & year>=2012	
	replace comp_pdmp=1 if statefip==40 & year==2015 & quarter>=4 //Oklahoma
	replace comp_pdmp=1 if statefip==40 & year>=2016	
	replace comp_pdmp=1 if statefip==41 & year==2021 & quarter>=4 //Oregon
	replace comp_pdmp=1 if statefip==41 & year>=2022	
	replace comp_pdmp=1 if statefip==42 & year==2015 & quarter>=2 //Pennsylvania
	replace comp_pdmp=1 if statefip==42 & year>=2016	
	replace comp_pdmp=1 if statefip==45 & year==2017 & quarter>=2 //South Carolina
	replace comp_pdmp=1 if statefip==45 & year>=2018
	replace comp_pdmp=1 if statefip==47 & year==2013 & quarter>=2 //Tennessee
	replace comp_pdmp=1 if statefip==47 & year>=2014
	replace comp_pdmp=1 if statefip==48 & year==2016 & quarter>=4 //Texas
	replace comp_pdmp=1 if statefip==48 & year>=2017
	replace comp_pdmp=1 if statefip==50 & year==2013 & quarter>=4 //Vermont
	replace comp_pdmp=1 if statefip==50 & year>=2014
	replace comp_pdmp=1 if statefip==51 & year==2015 & quarter>=3 //Virginia Error in PDMP TTAC https://lis.virginia.gov/cgi-bin/legp604.exe?141+ful+CHAP0093
	replace comp_pdmp=1 if statefip==51 & year>=2016
	replace comp_pdmp=1 if statefip==53 & year==2013 & quarter>=3 //Washington
	replace comp_pdmp=1 if statefip==53 & year>=2014
	replace comp_pdmp=1 if statefip==54 & year==2012 & quarter>=2 //West Virginia
	replace comp_pdmp=1 if statefip==54 & year>=2013
	replace comp_pdmp=1 if statefip==55 & year==2017 & quarter>=2 //Wisconsin
	replace comp_pdmp=1 if statefip==55 & year>=2018	
	replace comp_pdmp=1 if statefip==56 & year==2019 & quarter>=3 //Wyoming July 1, 2019 https://legiscan.com/WY/text/SF0047/2019).
	replace comp_pdmp=1 if statefip==56 & year>=2020	
	
//Analysis
global y "amphetamine methylphenidate amobarbital butalbital pentobarbital secobarbital lisdexamfetamine"

foreach x of global y {
	regress ln_`x'_rt ma_pdmp comp_pdmp pdmp sh_non_white sh_adult sh_ls poverty_rt unemp_rt i.statefip i.quarter i.year, cluster(statefip)	
	eststo `x'_nc
	regress ln_`x'_rt ma_pdmp comp_pdmp pdmp sh_non_white sh_adult sh_ls poverty_rt unemp_rt i.statefip i.quarter i.year i.region#i.year, cluster(statefip)	
	eststo `x'_c
	}
	
//Store the Results
esttab amphetamine_nc amphetamine_c methylphenidate_nc methylphenidate_c amobarbital_nc amobarbital_c butalbital_nc butalbital_c pentobarbital_nc pentobarbital_c secobarbital_nc secobarbital_c lisdexamfetamine_nc lisdexamfetamine_c using "$result\results.csv", replace se ci keep(ma_pdmp comp_pdmp pdmp sh_non_white sh_adult sh_ls poverty_rt unemp_rt) ///
	cells(b(star fmt(3)) se(par fmt(3)) ci(par("[" " " "]")) ) r2(3) ///
	title() ///
	star(* 0.05 ** 0.01 *** 0.001) ///
	mtitles() 
	
tempfile temp
save `temp', replace

//Trends in Implementation
collapse (max) ma_pdmp comp_pdmp, by(year statefip)
collapse (sum) ma_pdmp comp_pdmp, by(year)

		twoway (line ma_pdmp year, color(blue)) (line comp_pdmp year, color(red)), ///
		xline()  ///
		legend(label(1 "Limited PDMP Use Mandate") label(2 "Expansive PDMP Use Mandate") nobox cols(1) region(lstyle(none))) ///
		ytitle("Number of States", size() margin(medium)) ///
		yscale(r(0 51)) ylabel(0 (10) 51) yline() xscale(r(2006 2020)) xlabel(2006 "06" 2007 "07" 2008 "08" 2009 "09" 2010 "10" 2011 "11" 2012 "12" 2013 "13" 2014 "14" 2015 "15" 2016 "16" 2017 "17" 2018 "18" 2019 "19" 2020 "20") ///
		ylabel() xtitle(Year, size() margin(medium)) ///
		title(, size() margin(medium) color(black))  ///
		graphregion(margin() color(white)) ///
		plotregion(fcolor(none) lcolor(none)) ///
		bgcolor(white) saving("$result\mandate_graph", replace)
		graph export "$result\mandate_graph.eps", replace
	
//Event Study
global p "ma_pdmp comp_pdmp"

foreach x of global y {
	
clear

***
	foreach o of global p {
	use `temp', clear
	
	//
	sort statefip year quarter
	by statefip: gen yearnum=_n
	by statefip: gen target=yearnum if `o'==1
	egen td=min(target), by(statefip)
	drop target
	gen dif=yearnum-td
	//
	
	gen lag1=dif==-1
	gen lag2=dif==-2
	gen lag3=dif==-3
	gen lag4=dif==-4
	gen lag5=dif==-5
	gen lag6=dif==-6
	gen lag7=dif==-7
	gen lag8=dif<=-8


	gen yr_treat=dif==0
	gen lead1=dif==1
	gen lead2=dif==2
	gen lead3=dif==3
	gen lead4=dif==4
	gen lead5=dif==5
	gen lead6=dif==6
	gen lead7=dif==7
	gen lead8=dif>=8 & dif<.


	bys statefip: egen st_treat=total(`o')
	gen treated_state=st_treat>0
	drop st_treat

	forvalues i=1/8 {
	label variable lag`i' "-`i'"
	}

	forvalues i=1/8 {
	label variable lead`i' "`i'"
	}

	label variable yr_treat "0"


	**Event Study

	regress ln_`x'_rt treated_state lag2 lag3 lag4 lag5 lag6 lag7 lag8 yr_treat lead1 lead2 lead3 lead4 lead5 lead6 lead7 lead8 lag1 ma_pdmp comp_pdmp pdmp sh_non_white sh_adult sh_ls poverty_rt unemp_rt i.statefip i.quarter i.year i.region#i.year, cluster(statefip)
	eststo `x'_`o'
	}	
	
}

	
		coefplot (amphetamine_ma_pdmp, levels(95) ciopts(recast(rcap) lpattern(line) lcolor(gs5)) mcolor(maroon) msymbol(diamond) label(Limited PDMP)) (amphetamine_comp_pdmp, levels(95) ciopts(recast(rcap) lpattern(line) lcolor(gs5)) mcolor(dkgreen) msymbol(diamond) label(Expansive PDMP)), omitted baselevels keep(lag8 lag7 lag6 lag5 lag4 lag3 lag2 lag1 yr_treat lead1 lead2 lead3 lead4 lead5 lead6 lead7 lead8)  scheme() ///
			order(lag8 lag7 lag6 lag5 lag4 lag3 lag2 lag1 yr_treat lead1 lead2 lead3 lead4 lead5 lead6 lead7 lead8) ///
			title() ytitle("ln(Amphetamine Grams per 100,000)", size() margin(medium)) xtitle(Quarters Relative to the Policy Implementation, size() margin(medium))  ///
			graphregion(margin() color(white)) ///
			plotregion(fcolor(none) lcolor(none)) bgcolor(white) ///
			yscale(r(-0.2 0.2)) ylabel(-0.2 (0.1) 0.2) ///
			vertical xlabel(, labsize()) yline(0) xline() ///
			recast(scatter) legend(region(style(none)) cols(1))
			graph save "$result\result_amphetamine", replace
			graph export "$result\result_amphetamine.eps", replace
			
		coefplot (methylphenidate_ma_pdmp, levels(95) ciopts(recast(rcap) lpattern(line) lcolor(gs5)) mcolor(maroon) msymbol(diamond) label(Limited PDMP)) (methylphenidate_comp_pdmp, levels(95) ciopts(recast(rcap) lpattern(line) lcolor(gs5)) mcolor(dkgreen) msymbol(diamond) label(Expansive PDMP)), omitted baselevels keep(lag8 lag7 lag6 lag5 lag4 lag3 lag2 lag1 yr_treat lead1 lead2 lead3 lead4 lead5 lead6 lead7 lead8)  scheme() ///
			order(lag8 lag7 lag6 lag5 lag4 lag3 lag2 lag1 yr_treat lead1 lead2 lead3 lead4 lead5 lead6 lead7 lead8) ///
			title() ytitle("ln(Methylphenidate Grams per 100,000)", size(small) margin(medium)) xtitle(Quarters Relative to the Policy Implementation, size() margin(medium))  ///
			graphregion(margin() color(white)) ///
			plotregion(fcolor(none) lcolor(none)) bgcolor(white) ///
			yscale(r(-0.2 0.2)) ylabel(-0.2 (0.1) 0.2) ///
			vertical xlabel(, labsize()) yline(0) xline() ///
			recast(scatter) legend(region(style(none)) cols(1))
			graph save "$result\result_methylphenidate", replace
			graph export "$result\result_methylphenidate.eps", replace
			
		coefplot (amobarbital_ma_pdmp, levels(95) ciopts(recast(rcap) lpattern(line) lcolor(gs5)) mcolor(maroon) msymbol(diamond) label(Limited PDMP)) (amobarbital_comp_pdmp, levels(95) ciopts(recast(rcap) lpattern(line) lcolor(gs5)) mcolor(dkgreen) msymbol(diamond) label(Expansive PDMP)), omitted baselevels keep(lag8 lag7 lag6 lag5 lag4 lag3 lag2 lag1 yr_treat lead1 lead2 lead3 lead4 lead5 lead6 lead7 lead8)  scheme() ///
			order(lag8 lag7 lag6 lag5 lag4 lag3 lag2 lag1 yr_treat lead1 lead2 lead3 lead4 lead5 lead6 lead7 lead8) ///
			title() ytitle("ln(Amobarbital Grams per 100,000)", size() margin(medium)) xtitle(Quarters Relative to the Policy Implementation, size() margin(medium))  ///
			graphregion(margin() color(white)) ///
			plotregion(fcolor(none) lcolor(none)) bgcolor(white) ///
			yscale(r(-2 2)) ylabel(-2 (1) 2) ///
			vertical xlabel(, labsize()) yline(0) xline() ///
			recast(scatter) legend(region(style(none)) cols(1))
			graph save "$result\result_amobarbital", replace
			graph export "$result\result_amobarbital.eps", replace
			
		coefplot (butalbital_ma_pdmp, levels(95) ciopts(recast(rcap) lpattern(line) lcolor(gs5)) mcolor(maroon) msymbol(diamond) label(Limited PDMP)) (butalbital_comp_pdmp, levels(95) ciopts(recast(rcap) lpattern(line) lcolor(gs5)) mcolor(dkgreen) msymbol(diamond) label(Expansive PDMP)), omitted baselevels keep(lag8 lag7 lag6 lag5 lag4 lag3 lag2 lag1 yr_treat lead1 lead2 lead3 lead4 lead5 lead6 lead7 lead8)  scheme() ///
			order(lag8 lag7 lag6 lag5 lag4 lag3 lag2 lag1 yr_treat lead1 lead2 lead3 lead4 lead5 lead6 lead7 lead8) ///
			title() ytitle("ln(Butalbital Grams per 100,000)", size() margin(medium)) xtitle(Quarters Relative to the Policy Implementation, size() margin(medium))  ///
			graphregion(margin() color(white)) ///
			plotregion(fcolor(none) lcolor(none)) bgcolor(white) ///
			yscale(r(-0.4 0.4)) ylabel(-0.4 (0.2) 0.4) ///
			vertical xlabel(, labsize()) yline(0) xline() ///
			recast(scatter) legend(region(style(none)) cols(1))
			graph save "$result\result_butalbital", replace
			graph export "$result\result_butalbital.eps", replace
			
		coefplot (secobarbital_ma_pdmp, levels(95) ciopts(recast(rcap) lpattern(line) lcolor(gs5)) mcolor(maroon) msymbol(diamond) label(Limited PDMP)) (secobarbital_comp_pdmp, levels(95) ciopts(recast(rcap) lpattern(line) lcolor(gs5)) mcolor(dkgreen) msymbol(diamond) label(Expansive PDMP)), omitted baselevels keep(lag8 lag7 lag6 lag5 lag4 lag3 lag2 lag1 yr_treat lead1 lead2 lead3 lead4 lead5 lead6 lead7 lead8)  scheme() ///
			order(lag8 lag7 lag6 lag5 lag4 lag3 lag2 lag1 yr_treat lead1 lead2 lead3 lead4 lead5 lead6 lead7 lead8) ///
			title() ytitle("ln(Secobarbital Grams per 100,000)", size() margin(medium)) xtitle(Quarters Relative to the Policy Implementation, size() margin(medium))  ///
			graphregion(margin() color(white)) ///
			plotregion(fcolor(none) lcolor(none)) bgcolor(white) ///
			yscale(r(-2 2)) ylabel(-2 (1) 2) ///
			vertical xlabel(, labsize()) yline(0) xline() ///
			recast(scatter) legend(region(style(none)) cols(1))
			graph save "$result\result_secobarbital", replace
			graph export "$result\result_secobarbital.eps", replace
			
		coefplot (pentobarbital_ma_pdmp, levels(95) ciopts(recast(rcap) lpattern(line) lcolor(gs5)) mcolor(maroon) msymbol(diamond) label(Limited PDMP)) (pentobarbital_comp_pdmp, levels(95) ciopts(recast(rcap) lpattern(line) lcolor(gs5)) mcolor(dkgreen) msymbol(diamond) label(Expansive PDMP)), omitted baselevels keep(lag8 lag7 lag6 lag5 lag4 lag3 lag2 lag1 yr_treat lead1 lead2 lead3 lead4 lead5 lead6 lead7 lead8)  scheme() ///
			order(lag8 lag7 lag6 lag5 lag4 lag3 lag2 lag1 yr_treat lead1 lead2 lead3 lead4 lead5 lead6 lead7 lead8) ///
			title() ytitle("ln(Pentobarbtial Grams per 100,000)", size() margin(medium)) xtitle(Quarters Relative to the Policy Implementation, size() margin(medium))  ///
			graphregion(margin() color(white)) ///
			plotregion(fcolor(none) lcolor(none)) bgcolor(white) ///
			yscale(r(-0.8 0.8)) ylabel(-0.8 (0.4) 0.8) ///
			vertical xlabel(, labsize()) yline(0) xline() ///
			recast(scatter) legend(region(style(none)) cols(1))
			graph save "$result\result_pentobarbital", replace
			graph export "$result\result_pentobarbital.eps", replace
			
		coefplot (lisdexamfetamine_ma_pdmp, levels(95) ciopts(recast(rcap) lpattern(line) lcolor(gs5)) mcolor(maroon) msymbol(diamond) label(Limited PDMP)) (lisdexamfetamine_comp_pdmp, levels(95) ciopts(recast(rcap) lpattern(line) lcolor(gs5)) mcolor(dkgreen) msymbol(diamond) label(Expansive PDMP)), omitted baselevels keep(lag8 lag7 lag6 lag5 lag4 lag3 lag2 lag1 yr_treat lead1 lead2 lead3 lead4 lead5 lead6 lead7 lead8)  scheme() ///
			order(lag8 lag7 lag6 lag5 lag4 lag3 lag2 lag1 yr_treat lead1 lead2 lead3 lead4 lead5 lead6 lead7 lead8) ///
			title() ytitle("ln(Lisdexamfetamine Grams per 100,000)", size(small) margin(medium)) xtitle(Quarters Relative to the Policy Implementation, size() margin(medium))  ///
			graphregion(margin() color(white)) ///
			plotregion(fcolor(none) lcolor(none)) bgcolor(white) ///
			yscale(r(-0.2 0.2)) ylabel(-0.2 (0.1) 0.2) ///
			vertical xlabel(, labsize()) yline(0) xline() ///
			recast(scatter) legend(region(style(none)) cols(1))
			graph save "$result\result_lisdexamfetamine", replace
			graph export "$result\result_lisdexamfetamine.eps", replace
				

**De Chaisemartin and d'Haultfoeuille Estimator
use `temp', clear

	sort statefip year quarter
	by statefip: gen yearnum=_n

	//Stimulants
	did_multiplegt ln_amphetamine_rt statefip yearnum ma_pdmp, longdiff_placebo placebo(8) robust_dynamic dynamic(8) breps(100) seed(100) controls(comp_pdmp pdmp sh_non_white sh_adult sh_ls poverty_rt unemp_rt) weight() cluster(statefip) trends_nonparam(region) graphoptions(title() ytitle(ln(Amphetamine Grams per 100,000), size() margin(medium)) xtitle(Quarters Relative to the Policy Implementation, size() margin(medium)) yscale(r(-0.2 0.2)) ylabel(-0.2 (0.1) 0.2) xlabel(-9 (1) 8) graphregion(margin() color(white)) plotregion(fcolor(none) lcolor(none)) bgcolor(white) xlabel(, labsize()) yline(0) legend(off) )  save_results()
	graph save "$result\didm_amphetamine_ma_pdmp", replace
	graph export "$result\didm_amphetamine_ma_pdmp.png", replace	
	
	did_multiplegt ln_amphetamine_rt statefip yearnum comp_pdmp, longdiff_placebo placebo(8) robust_dynamic dynamic(8) breps(100) seed(100) controls(ma_pdmp pdmp sh_non_white sh_adult sh_ls poverty_rt unemp_rt) weight() cluster(statefip) trends_nonparam(region) graphoptions(title() ytitle(ln(Amphetamine Grams per 100,000), size() margin(medium)) xtitle(Quarters Relative to the Policy Implementation, size() margin(medium)) yscale(r(-0.2 0.2)) ylabel(-0.2 (0.1) 0.2) xlabel(-9 (1) 8) graphregion(margin() color(white)) plotregion(fcolor(none) lcolor(none)) bgcolor(white) xlabel(, labsize()) yline(0) legend(off) ) save_results()
	graph save "$result\didm_amphetamine_comp_pdmp", replace
	graph export "$result\didm_amphetamine_comp_pdmp.png", replace
	
	did_multiplegt ln_methylphenidate_rt statefip yearnum ma_pdmp, longdiff_placebo placebo(8) robust_dynamic dynamic(8) breps(100) seed(100) controls(comp_pdmp pdmp sh_non_white sh_adult sh_ls poverty_rt unemp_rt) weight() cluster(statefip) trends_nonparam(region) graphoptions(title() ytitle(ln(Methylphenidate Grams per 100,000), size() margin(medium)) xtitle(Quarters Relative to the Policy Implementation, size() margin(medium)) yscale(r(-0.2 0.2)) ylabel(-0.2 (0.1) 0.2) xlabel(-9 (1) 8) graphregion(margin() color(white)) plotregion(fcolor(none) lcolor(none)) bgcolor(white) xlabel(, labsize()) yline(0) legend(off)) save_results()
	graph save "$result\didm_methylphenidate_ma_pdmp", replace
	graph export "$result\didm_methylphenidate_ma_pdmp.png", replace	
	
	did_multiplegt ln_methylphenidate_rt statefip yearnum comp_pdmp, longdiff_placebo placebo(8) robust_dynamic dynamic(8) breps(100) seed(100) controls(ma_pdmp pdmp sh_non_white sh_adult sh_ls poverty_rt unemp_rt) weight() cluster(statefip) trends_nonparam(region) graphoptions(title() ytitle(ln(Methylphenidate Grams per 100,000), size() margin(medium)) xtitle(Quarters Relative to the Policy Implementation, size() margin(medium)) yscale(r(-0.2 0.2)) ylabel(-0.2 (0.1) 0.2) xlabel(-9 (1) 8) graphregion(margin() color(white)) plotregion(fcolor(none) lcolor(none)) bgcolor(white) xlabel(, labsize()) yline(0) legend(off)) save_results()
	graph save "$result\didm_methylphenidate_comp_pdmp", replace
	graph export "$result\didm_methylphenidate_comp_pdmp.png", replace	
	
	did_multiplegt ln_lisdexamfetamine_rt statefip yearnum ma_pdmp, longdiff_placebo placebo(8) robust_dynamic dynamic(8) breps(100) seed(100) controls(comp_pdmp pdmp sh_non_white sh_adult sh_ls poverty_rt unemp_rt) weight() cluster(statefip) trends_nonparam(region) graphoptions(title() ytitle(ln(Lisdexamfetamine Grams per 100,000), size() margin(medium)) xtitle(Quarters Relative to the Policy Implementation, size() margin(medium)) yscale(r(-0.2 0.2)) ylabel(-0.2 (0.1) 0.2) xlabel(-9 (1) 8) graphregion(margin() color(white)) plotregion(fcolor(none) lcolor(none)) bgcolor(white) xlabel(, labsize()) yline(0) legend(off)) save_results()
	graph save "$result\didm_lisdexamfetamine_ma_pdmp", replace
	graph export "$result\didm_lisdexamfetamine_ma_pdmp.png", replace	
	
	did_multiplegt ln_lisdexamfetamine_rt statefip yearnum comp_pdmp, longdiff_placebo placebo(8) robust_dynamic dynamic(8) breps(100) seed(100) controls(ma_pdmp pdmp sh_non_white sh_adult sh_ls poverty_rt unemp_rt) weight() cluster(statefip) trends_nonparam(region) graphoptions(title() ytitle(ln(Lisdexamfetamine Grams per 100,000), size() margin(medium)) xtitle(Quarters Relative to the Policy Implementation, size() margin(medium)) yscale(r(-0.2 0.2)) ylabel(-0.2 (0.1) 0.2) xlabel(-9 (1) 8) graphregion(margin() color(white)) plotregion(fcolor(none) lcolor(none)) bgcolor(white) xlabel(, labsize()) yline(0) legend(off)) save_results()
	graph save "$result\didm_lisdexamfetamine_comp_pdmp", replace
	graph export "$result\didm_lisdexamfetamine_comp_pdmp.png", replace	

	//Depressants
	
	did_multiplegt ln_amobarbital_rt statefip yearnum ma_pdmp, longdiff_placebo placebo(8) robust_dynamic dynamic(8) breps(100) seed(100) controls(comp_pdmp pdmp sh_non_white sh_adult sh_ls poverty_rt unemp_rt) weight() cluster(statefip) trends_nonparam(region) graphoptions(title() ytitle(ln(Amobarbital Grams per 100,000), size() margin(medium)) xtitle(Quarters Relative to the Policy Implementation, size() margin(medium)) yscale(r(-2 2)) ylabel(-2 (1) 2) xlabel(-9 (1) 8) graphregion(margin() color(white)) plotregion(fcolor(none) lcolor(none)) bgcolor(white) xlabel(, labsize()) yline(0) legend(off)) save_results()
	graph save "$result\didm_amobarbital_ma_pdmp", replace
	graph export "$result\didm_amobarbital_ma_pdmp.png", replace	
	
	did_multiplegt ln_amobarbital_rt statefip yearnum comp_pdmp, longdiff_placebo placebo(8) robust_dynamic dynamic(8) breps(100) seed(100) controls(ma_pdmp pdmp sh_non_white sh_adult sh_ls poverty_rt unemp_rt) weight() cluster(statefip) trends_nonparam(region) graphoptions(title() ytitle(ln(Amobarbital Grams per 100,000), size() margin(medium)) xtitle(Quarters Relative to the Policy Implementation, size() margin(medium)) yscale(r(-2 2)) ylabel(-2 (1) 2) xlabel(-9 (1) 8) graphregion(margin() color(white)) plotregion(fcolor(none) lcolor(none)) bgcolor(white) xlabel(, labsize()) yline(0) legend(off)) save_results()
	graph save "$result\didm_amobarbital_comp_pdmp", replace
	graph export "$result\didm_amobarbital_comp_pdmp.png", replace
	
	did_multiplegt ln_butalbital_rt statefip yearnum ma_pdmp, longdiff_placebo placebo(8) robust_dynamic dynamic(8) breps(100) seed(100) controls(comp_pdmp pdmp sh_non_white sh_adult sh_ls poverty_rt unemp_rt) weight() cluster(statefip) trends_nonparam(region) graphoptions(title() ytitle(ln(Butalbital Grams per 100,000), size() margin(medium)) xtitle(Quarters Relative to the Policy Implementation, size() margin(medium)) yscale(r(-0.4 0.4)) ylabel(-0.4 (0.2) 0.4) xlabel(-9 (1) 8) graphregion(margin() color(white)) plotregion(fcolor(none) lcolor(none)) bgcolor(white) xlabel(, labsize()) yline(0) legend(off)) save_results()
	graph save "$result\didm_butalbital_ma_pdmp", replace
	graph export "$result\didm_butalbital_ma_pdmp.png", replace	
	
	did_multiplegt ln_butalbital_rt statefip yearnum comp_pdmp, longdiff_placebo placebo(8) robust_dynamic dynamic(8) breps(100) seed(100) controls(ma_pdmp pdmp sh_non_white sh_adult sh_ls poverty_rt unemp_rt) weight() cluster(statefip) trends_nonparam(region) graphoptions(title() ytitle(ln(Butalbital Grams per 100,000), size() margin(medium)) xtitle(Quarters Relative to the Policy Implementation, size() margin(medium)) yscale(r(-0.4 0.4)) ylabel(-0.4 (0.2) 0.4) xlabel(-9 (1) 8) graphregion(margin() color(white)) plotregion(fcolor(none) lcolor(none)) bgcolor(white) xlabel(, labsize()) yline(0) legend(off)) save_results()
	graph save "$result\didm_butalbital_comp_pdmp", replace
	graph export "$result\didm_butalbital_comp_pdmp.png", replace	
	
	did_multiplegt ln_pentobarbital_rt statefip yearnum ma_pdmp, longdiff_placebo placebo(8) robust_dynamic dynamic(8) breps(100) seed(100) controls(comp_pdmp pdmp sh_non_white sh_adult sh_ls poverty_rt unemp_rt) weight() cluster(statefip) trends_nonparam(region) graphoptions(title() ytitle(ln(Pentobarbtial Grams per 100,000), size() margin(medium)) xtitle(Quarters Relative to the Policy Implementation, size() margin(medium)) yscale(r(-0.8 0.8)) ylabel(-0.8 (0.4) 0.8) xlabel(-9 (1) 8) graphregion(margin() color(white)) plotregion(fcolor(none) lcolor(none)) bgcolor(white) xlabel(, labsize()) yline(0) legend(off)) save_results()
	graph save "$result\didm_pentobarbital_ma_pdmp", replace
	graph export "$result\didm_pentobarbital_ma_pdmp.png", replace	
	
	did_multiplegt ln_pentobarbital_rt statefip yearnum comp_pdmp, longdiff_placebo placebo(8) robust_dynamic dynamic(8) breps(100) seed(100) controls(ma_pdmp pdmp sh_non_white sh_adult sh_ls poverty_rt unemp_rt) weight() cluster(statefip) trends_nonparam(region) graphoptions(title() ytitle(ln(Pentobarbtial Grams per 100,000), size() margin(medium)) xtitle(Quarters Relative to the Policy Implementation, size() margin(medium)) yscale(r(-0.8 0.8)) ylabel(-0.8 (0.4) 0.8) xlabel(-9 (1) 8) graphregion(margin() color(white)) plotregion(fcolor(none) lcolor(none)) bgcolor(white) xlabel(, labsize()) yline(0) legend(off)) save_results()
	graph save "$result\didm_pentobarbital_comp_pdmp", replace
	graph export "$result\didm_pentobarbital_comp_pdmp.png", replace	
	
	did_multiplegt ln_secobarbital_rt statefip yearnum ma_pdmp, longdiff_placebo placebo(8) robust_dynamic dynamic(8) breps(100) seed(100) controls(comp_pdmp pdmp sh_non_white sh_adult sh_ls poverty_rt unemp_rt) weight() cluster(statefip) trends_nonparam(region) graphoptions(title() ytitle(ln(Secobarbital Grams per 100,000), size() margin(medium)) xtitle(Quarters Relative to the Policy Implementation, size() margin(medium)) yscale(r(-2 2)) ylabel(-2 (1) 2) xlabel(-9 (1) 8) graphregion(margin() color(white)) plotregion(fcolor(none) lcolor(none)) bgcolor(white) xlabel(, labsize()) yline(0) legend(off)) save_results()
	graph save "$result\didm_secobarbital_ma_pdmp", replace
	graph export "$result\didm_secobarbital_ma_pdmp.png", replace	
	
	did_multiplegt ln_secobarbital_rt statefip yearnum comp_pdmp, longdiff_placebo placebo(8) robust_dynamic dynamic(8) breps(100) seed(100) controls(ma_pdmp pdmp sh_non_white sh_adult sh_ls poverty_rt unemp_rt) weight() cluster(statefip) trends_nonparam(region) graphoptions(title() ytitle(ln(Secobarbital Grams per 100,000), size() margin(medium)) xtitle(Quarters Relative to the Policy Implementation, size() margin(medium)) yscale(r(-2 2)) ylabel(-2 (1) 2) xlabel(-9 (1) 8) graphregion(margin() color(white)) plotregion(fcolor(none) lcolor(none)) bgcolor(white) xlabel(, labsize()) yline(0) legend(off)) save_results()
	graph save "$result\didm_secobarbital_comp_pdmp", replace
	graph export "$result\didm_secobarbital_comp_pdmp.png", replace	

//Summary Statistics at Baseline Period 
use `temp', clear
eststo clear

	bys statefip: egen st_treat_ma=total(ma_pdmp)
	gen treated_state_ma=st_treat_ma>0
	drop st_treat_ma
	
	bys statefip: egen st_treat_comp=total(comp_pdmp)
	gen treated_state_comp=st_treat_comp>0
	drop st_treat_comp
	
	sort statefip year quarter
	
	gen base_yr=(year==2006 | (year==2007 & quarter!=4))

eststo sum1: estpost summarize amphetamine_rt methylphenidate_rt amobarbital_rt butalbital_rt secobarbital_rt pentobarbital_rt sh_non_white sh_adult sh_ls poverty_rt unemp_rt lisdexamfetamine_rt if base_yr==1
eststo sum2: estpost summarize amphetamine_rt methylphenidate_rt amobarbital_rt butalbital_rt secobarbital_rt pentobarbital_rt sh_non_white sh_adult sh_ls poverty_rt unemp_rt lisdexamfetamine_rt if base_yr==1 & treated_state_ma==1
eststo sum3: estpost summarize amphetamine_rt methylphenidate_rt amobarbital_rt butalbital_rt secobarbital_rt pentobarbital_rt sh_non_white sh_adult sh_ls poverty_rt unemp_rt lisdexamfetamine_rt if base_yr==1 & treated_state_comp==1

esttab sum1 sum2 sum3 using "$result\sum_stats.csv", cells(`"mean(f(2))"') replace

global q "amphetamine_rt methylphenidate_rt amobarbital_rt butalbital_rt secobarbital_rt pentobarbital_rt sh_non_white sh_adult sh_ls poverty_rt unemp_rt lisdexamfetamine_rt"

keep if treated_state_ma==1 | treated_state_comp==1

foreach i of global q {
	regress `i' treated_state_comp if base_yr==1, cluster(statefip)
	eststo `i'
	} 

esttab amphetamine_rt methylphenidate_rt amobarbital_rt butalbital_rt secobarbital_rt pentobarbital_rt sh_non_white sh_adult sh_ls poverty_rt unemp_rt lisdexamfetamine_rt using "$result\sum_stats_pval.csv", replace se ci keep(treated_state_comp) ///
	cells(b(star fmt(2)) ci(par("[" " " "]")) ) ///
	title() ///
	star(* 0.05 ** 0.01 *** .001) ///
	mtitles() 

//Regression Leave one out

*Amphetamine

use `temp', clear

global state "1 2 4 5 6 8 9 10 11 12 13 15 16 17 18 19 20 21 22 23 24 25 26 27 28 29 30 31 32 33 34 35 36 37 38 39 40 41 42 44 45 46 47 48 49 50 51 53 54 55 56"

foreach i of global state {
	regress ln_amphetamine_rt ma_pdmp comp_pdmp pdmp sh_non_white sh_adult sh_ls poverty_rt unemp_rt i.statefip i.quarter i.year i.region#i.year if statefip!=`i', cluster(statefip)
		global beta`i'mapdmp = _b[ma_pdmp]
		global se`i'mapdmp= _se[ma_pdmp]
		global beta`i'comppdmp = _b[comp_pdmp]
		global se`i'comppdmp= _se[comp_pdmp]
}

clear all
set obs 1

foreach i of global state {

gen mapdmpBetaT`i'= .
gen mapdmpseT`i'=.
gen mapdmpubT`i'=.
gen mapdmplbT`i'=.

gen comppdmpBetaT`i'= .
gen comppdmpseT`i'=.
gen comppdmpubT`i'=.
gen comppdmplbT`i'=.

	replace mapdmpBetaT`i' = ${beta`i'mapdmp} 
	replace mapdmpseT`i' = ${se`i'mapdmp} 
	replace mapdmpubT`i' = ${beta`i'mapdmp} + 1.96*${se`i'mapdmp} 
	replace mapdmplbT`i' = ${beta`i'mapdmp} - 1.96*${se`i'mapdmp} 
	
	replace comppdmpBetaT`i' = ${beta`i'comppdmp} 
	replace comppdmpseT`i' = ${se`i'comppdmp} 
	replace comppdmpubT`i' = ${beta`i'comppdmp} + 1.96*${se`i'comppdmp} 
	replace comppdmplbT`i' = ${beta`i'comppdmp} - 1.96*${se`i'comppdmp} 

}

gen i=1

reshape long mapdmpBetaT mapdmpseT mapdmpubT mapdmplbT comppdmpBetaT comppdmpseT comppdmpubT comppdmplbT, i(i) j(state_id)

gen sort_id=.
replace sort_id = 1 if state_id==1
replace sort_id = 2 if state_id==2
replace sort_id = 3 if state_id==4
replace sort_id = 4 if state_id==5
replace sort_id = 5 if state_id==6
replace sort_id = 6 if state_id==8
replace sort_id = 7 if state_id==9
replace sort_id = 8 if state_id==10
replace sort_id = 9 if state_id==11
replace sort_id = 10 if state_id==12
replace sort_id = 11 if state_id==13
replace sort_id = 12 if state_id==15
replace sort_id = 13 if state_id==16
replace sort_id = 14 if state_id==17
replace sort_id = 15 if state_id==18
replace sort_id = 16 if state_id==19
replace sort_id = 17 if state_id==20
replace sort_id = 18 if state_id==21
replace sort_id = 19 if state_id==22
replace sort_id = 20 if state_id==23
replace sort_id = 21 if state_id==24
replace sort_id = 22 if state_id==25
replace sort_id = 23 if state_id==26
replace sort_id = 24 if state_id==27
replace sort_id = 25 if state_id==28
replace sort_id = 26 if state_id==29
replace sort_id = 27 if state_id==30
replace sort_id = 28 if state_id==31
replace sort_id = 29 if state_id==32
replace sort_id = 30 if state_id==33
replace sort_id = 31 if state_id==34
replace sort_id = 32 if state_id==35
replace sort_id = 33 if state_id==36
replace sort_id = 34 if state_id==37
replace sort_id = 35 if state_id==38
replace sort_id = 36 if state_id==39
replace sort_id = 37 if state_id==40
replace sort_id = 38 if state_id==41
replace sort_id = 39 if state_id==42
replace sort_id = 40 if state_id==44
replace sort_id = 41 if state_id==45
replace sort_id = 42 if state_id==46
replace sort_id = 43 if state_id==47
replace sort_id = 44 if state_id==48
replace sort_id = 45 if state_id==49
replace sort_id = 46 if state_id==50
replace sort_id = 47 if state_id==51
replace sort_id = 48 if state_id==53
replace sort_id = 49 if state_id==54
replace sort_id = 50 if state_id==55
replace sort_id = 51 if state_id==56


twoway (scatter mapdmpBetaT sort_id, mcolor(maroon) msymbol(diamond)) || (rcap mapdmpubT mapdmplbT sort_id, lc(gs5) mc(gs5) lpattern(line)) , ///
yline(0) xlabel(1 "AL" 2 "AK" 3 "AZ" 4 "AK" 5 "CA" 6 "CO" 7 "CT" 8 "DE" 9 "DC" 10 "FL" 11 "GA" 12 "HI" 13 "ID" 14 "IL" 15 "IN" 16 "IO" 17 "KS" 18 "KY" 19 "LA" 20 "MA" 21 "MD" 22 "MA" 23 "MI" 24 "MN" 25 "MS" 26 "MO" 27 "MT" 28 "NE" 29 "NV" 30 "NH" 31 "NJ" 32 "NM" 33 "NY" 34 "NC" 35 "ND" 36 "OH" 37 "OK" 38 "OR" 39 "PA" 40 "RI" 41 "SC" 42 "SD" 43 "TN" 44 "TX" 45 "UT" 46 "VT" 47 "VA" 48 "WA" 49 "WV" 50 "WI" 51 "WY", labsize(tiny)) xscale(r(1 51)) ytitle("ln(Amphetamine Grams per 100,000)") xtitle("Excluded State")  ///
title() legend(off) ///
yscale(r(-0.2 0.2)) ylabel(-0.2 (0.1) 0.2) ///
graphregion(margin() color(white)) ///
plotregion(fcolor(none) lcolor(none)) ///
bgcolor(white)
graph save "$result\leave_one_out_amphetamine_ma_pdmp", replace
graph export "$result\leave_one_out_amphetamine_ma_pdmp.eps", replace

twoway (scatter comppdmpBetaT sort_id, mcolor(dkgreen) msymbol(diamond)) || (rcap comppdmpubT comppdmplbT sort_id, lc(gs5) mc(gs5) lpattern(line)) , ///
yline(0) xlabel(1 "AL" 2 "AK" 3 "AZ" 4 "AK" 5 "CA" 6 "CO" 7 "CT" 8 "DE" 9 "DC" 10 "FL" 11 "GA" 12 "HI" 13 "ID" 14 "IL" 15 "IN" 16 "IO" 17 "KS" 18 "KY" 19 "LA" 20 "MA" 21 "MD" 22 "MA" 23 "MI" 24 "MN" 25 "MS" 26 "MO" 27 "MT" 28 "NE" 29 "NV" 30 "NH" 31 "NJ" 32 "NM" 33 "NY" 34 "NC" 35 "ND" 36 "OH" 37 "OK" 38 "OR" 39 "PA" 40 "RI" 41 "SC" 42 "SD" 43 "TN" 44 "TX" 45 "UT" 46 "VT" 47 "VA" 48 "WA" 49 "WV" 50 "WI" 51 "WY", labsize(tiny)) xscale(r(1 51)) ytitle("ln(Amphetamine Grams per 100,000)") xtitle("Excluded State")  ///
title() legend(off) ///
yscale(r(-0.2 0.2)) ylabel(-0.2 (0.1) 0.2) ///
graphregion(margin() color(white)) ///
plotregion(fcolor(none) lcolor(none)) ///
bgcolor(white)
graph save "$result\leave_one_out_amphetamine_comp_pdmp", replace
graph export "$result\leave_one_out_amphetamine_comp_pdmp.eps", replace

*Methylphenidate

use `temp', clear

global state "1 2 4 5 6 8 9 10 11 12 13 15 16 17 18 19 20 21 22 23 24 25 26 27 28 29 30 31 32 33 34 35 36 37 38 39 40 41 42 44 45 46 47 48 49 50 51 53 54 55 56"

foreach i of global state {
	regress ln_methylphenidate_rt ma_pdmp comp_pdmp pdmp sh_non_white sh_adult sh_ls poverty_rt unemp_rt i.statefip i.quarter i.year i.region#i.year if statefip!=`i', cluster(statefip)
		global beta`i'mapdmp = _b[ma_pdmp]
		global se`i'mapdmp= _se[ma_pdmp]
		global beta`i'comppdmp = _b[comp_pdmp]
		global se`i'comppdmp= _se[comp_pdmp]
}

clear all
set obs 1

foreach i of global state {

gen mapdmpBetaT`i'= .
gen mapdmpseT`i'=.
gen mapdmpubT`i'=.
gen mapdmplbT`i'=.

gen comppdmpBetaT`i'= .
gen comppdmpseT`i'=.
gen comppdmpubT`i'=.
gen comppdmplbT`i'=.

	replace mapdmpBetaT`i' = ${beta`i'mapdmp} 
	replace mapdmpseT`i' = ${se`i'mapdmp} 
	replace mapdmpubT`i' = ${beta`i'mapdmp} + 1.96*${se`i'mapdmp} 
	replace mapdmplbT`i' = ${beta`i'mapdmp} - 1.96*${se`i'mapdmp} 
	
	replace comppdmpBetaT`i' = ${beta`i'comppdmp} 
	replace comppdmpseT`i' = ${se`i'comppdmp} 
	replace comppdmpubT`i' = ${beta`i'comppdmp} + 1.96*${se`i'comppdmp} 
	replace comppdmplbT`i' = ${beta`i'comppdmp} - 1.96*${se`i'comppdmp} 

}

gen i=1

reshape long mapdmpBetaT mapdmpseT mapdmpubT mapdmplbT comppdmpBetaT comppdmpseT comppdmpubT comppdmplbT, i(i) j(state_id)

gen sort_id=.
replace sort_id = 1 if state_id==1
replace sort_id = 2 if state_id==2
replace sort_id = 3 if state_id==4
replace sort_id = 4 if state_id==5
replace sort_id = 5 if state_id==6
replace sort_id = 6 if state_id==8
replace sort_id = 7 if state_id==9
replace sort_id = 8 if state_id==10
replace sort_id = 9 if state_id==11
replace sort_id = 10 if state_id==12
replace sort_id = 11 if state_id==13
replace sort_id = 12 if state_id==15
replace sort_id = 13 if state_id==16
replace sort_id = 14 if state_id==17
replace sort_id = 15 if state_id==18
replace sort_id = 16 if state_id==19
replace sort_id = 17 if state_id==20
replace sort_id = 18 if state_id==21
replace sort_id = 19 if state_id==22
replace sort_id = 20 if state_id==23
replace sort_id = 21 if state_id==24
replace sort_id = 22 if state_id==25
replace sort_id = 23 if state_id==26
replace sort_id = 24 if state_id==27
replace sort_id = 25 if state_id==28
replace sort_id = 26 if state_id==29
replace sort_id = 27 if state_id==30
replace sort_id = 28 if state_id==31
replace sort_id = 29 if state_id==32
replace sort_id = 30 if state_id==33
replace sort_id = 31 if state_id==34
replace sort_id = 32 if state_id==35
replace sort_id = 33 if state_id==36
replace sort_id = 34 if state_id==37
replace sort_id = 35 if state_id==38
replace sort_id = 36 if state_id==39
replace sort_id = 37 if state_id==40
replace sort_id = 38 if state_id==41
replace sort_id = 39 if state_id==42
replace sort_id = 40 if state_id==44
replace sort_id = 41 if state_id==45
replace sort_id = 42 if state_id==46
replace sort_id = 43 if state_id==47
replace sort_id = 44 if state_id==48
replace sort_id = 45 if state_id==49
replace sort_id = 46 if state_id==50
replace sort_id = 47 if state_id==51
replace sort_id = 48 if state_id==53
replace sort_id = 49 if state_id==54
replace sort_id = 50 if state_id==55
replace sort_id = 51 if state_id==56


twoway (scatter mapdmpBetaT sort_id, mcolor(maroon) msymbol(diamond)) || (rcap mapdmpubT mapdmplbT sort_id, lc(gs5) mc(gs5) lpattern(line)) , ///
yline(0) xlabel(1 "AL" 2 "AK" 3 "AZ" 4 "AK" 5 "CA" 6 "CO" 7 "CT" 8 "DE" 9 "DC" 10 "FL" 11 "GA" 12 "HI" 13 "ID" 14 "IL" 15 "IN" 16 "IO" 17 "KS" 18 "KY" 19 "LA" 20 "MA" 21 "MD" 22 "MA" 23 "MI" 24 "MN" 25 "MS" 26 "MO" 27 "MT" 28 "NE" 29 "NV" 30 "NH" 31 "NJ" 32 "NM" 33 "NY" 34 "NC" 35 "ND" 36 "OH" 37 "OK" 38 "OR" 39 "PA" 40 "RI" 41 "SC" 42 "SD" 43 "TN" 44 "TX" 45 "UT" 46 "VT" 47 "VA" 48 "WA" 49 "WV" 50 "WI" 51 "WY", labsize(tiny)) xscale(r(1 51)) ytitle("ln(Methylphenidate Grams per 100,000)") xtitle("Excluded State")  ///
title() legend(off) ///
yscale(r(-0.2 0.2)) ylabel(-0.2 (0.1) 0.2) ///
graphregion(margin() color(white)) ///
plotregion(fcolor(none) lcolor(none)) ///
bgcolor(white)
graph save "$result\leave_one_out_methlyphenidate_ma_pdmp", replace
graph export "$result\leave_one_out_methlyphenidate_ma_pdmp.eps", replace

twoway (scatter comppdmpBetaT sort_id, mcolor(dkgreen) msymbol(diamond)) || (rcap comppdmpubT comppdmplbT sort_id, lc(gs5) mc(gs5) lpattern(line)) , ///
yline(0) xlabel(1 "AL" 2 "AK" 3 "AZ" 4 "AK" 5 "CA" 6 "CO" 7 "CT" 8 "DE" 9 "DC" 10 "FL" 11 "GA" 12 "HI" 13 "ID" 14 "IL" 15 "IN" 16 "IO" 17 "KS" 18 "KY" 19 "LA" 20 "MA" 21 "MD" 22 "MA" 23 "MI" 24 "MN" 25 "MS" 26 "MO" 27 "MT" 28 "NE" 29 "NV" 30 "NH" 31 "NJ" 32 "NM" 33 "NY" 34 "NC" 35 "ND" 36 "OH" 37 "OK" 38 "OR" 39 "PA" 40 "RI" 41 "SC" 42 "SD" 43 "TN" 44 "TX" 45 "UT" 46 "VT" 47 "VA" 48 "WA" 49 "WV" 50 "WI" 51 "WY", labsize(tiny)) xscale(r(1 51)) ytitle("ln(Methylphenidate Grams per 100,000)") xtitle("Excluded State")  ///
title() legend(off) ///
yscale(r(-0.2 0.2)) ylabel(-0.2 (0.1) 0.2) ///
graphregion(margin() color(white)) ///
plotregion(fcolor(none) lcolor(none)) ///
bgcolor(white)
graph save "$result\leave_one_out_methlyphenidate_comp_pdmp", replace
graph export "$result\leave_one_out_methlyphenidate_comp_pdmp.eps", replace

*Amobarbital

use `temp', clear

global state "1 2 4 5 6 8 9 10 11 12 13 15 16 17 18 19 20 21 22 23 24 25 26 27 28 29 30 31 32 33 34 35 36 37 38 39 40 41 42 44 45 46 47 48 49 50 51 53 54 55 56"

foreach i of global state {
	regress ln_amobarbital_rt ma_pdmp comp_pdmp pdmp sh_non_white sh_adult sh_ls poverty_rt unemp_rt i.statefip i.quarter i.year i.region#i.year if statefip!=`i', cluster(statefip)
		global beta`i'mapdmp = _b[ma_pdmp]
		global se`i'mapdmp= _se[ma_pdmp]
		global beta`i'comppdmp = _b[comp_pdmp]
		global se`i'comppdmp= _se[comp_pdmp]
}

clear all
set obs 1

foreach i of global state {

gen mapdmpBetaT`i'= .
gen mapdmpseT`i'=.
gen mapdmpubT`i'=.
gen mapdmplbT`i'=.

gen comppdmpBetaT`i'= .
gen comppdmpseT`i'=.
gen comppdmpubT`i'=.
gen comppdmplbT`i'=.

	replace mapdmpBetaT`i' = ${beta`i'mapdmp} 
	replace mapdmpseT`i' = ${se`i'mapdmp} 
	replace mapdmpubT`i' = ${beta`i'mapdmp} + 1.96*${se`i'mapdmp} 
	replace mapdmplbT`i' = ${beta`i'mapdmp} - 1.96*${se`i'mapdmp} 
	
	replace comppdmpBetaT`i' = ${beta`i'comppdmp} 
	replace comppdmpseT`i' = ${se`i'comppdmp} 
	replace comppdmpubT`i' = ${beta`i'comppdmp} + 1.96*${se`i'comppdmp} 
	replace comppdmplbT`i' = ${beta`i'comppdmp} - 1.96*${se`i'comppdmp} 

}

gen i=1

reshape long mapdmpBetaT mapdmpseT mapdmpubT mapdmplbT comppdmpBetaT comppdmpseT comppdmpubT comppdmplbT, i(i) j(state_id)

gen sort_id=.
replace sort_id = 1 if state_id==1
replace sort_id = 2 if state_id==2
replace sort_id = 3 if state_id==4
replace sort_id = 4 if state_id==5
replace sort_id = 5 if state_id==6
replace sort_id = 6 if state_id==8
replace sort_id = 7 if state_id==9
replace sort_id = 8 if state_id==10
replace sort_id = 9 if state_id==11
replace sort_id = 10 if state_id==12
replace sort_id = 11 if state_id==13
replace sort_id = 12 if state_id==15
replace sort_id = 13 if state_id==16
replace sort_id = 14 if state_id==17
replace sort_id = 15 if state_id==18
replace sort_id = 16 if state_id==19
replace sort_id = 17 if state_id==20
replace sort_id = 18 if state_id==21
replace sort_id = 19 if state_id==22
replace sort_id = 20 if state_id==23
replace sort_id = 21 if state_id==24
replace sort_id = 22 if state_id==25
replace sort_id = 23 if state_id==26
replace sort_id = 24 if state_id==27
replace sort_id = 25 if state_id==28
replace sort_id = 26 if state_id==29
replace sort_id = 27 if state_id==30
replace sort_id = 28 if state_id==31
replace sort_id = 29 if state_id==32
replace sort_id = 30 if state_id==33
replace sort_id = 31 if state_id==34
replace sort_id = 32 if state_id==35
replace sort_id = 33 if state_id==36
replace sort_id = 34 if state_id==37
replace sort_id = 35 if state_id==38
replace sort_id = 36 if state_id==39
replace sort_id = 37 if state_id==40
replace sort_id = 38 if state_id==41
replace sort_id = 39 if state_id==42
replace sort_id = 40 if state_id==44
replace sort_id = 41 if state_id==45
replace sort_id = 42 if state_id==46
replace sort_id = 43 if state_id==47
replace sort_id = 44 if state_id==48
replace sort_id = 45 if state_id==49
replace sort_id = 46 if state_id==50
replace sort_id = 47 if state_id==51
replace sort_id = 48 if state_id==53
replace sort_id = 49 if state_id==54
replace sort_id = 50 if state_id==55
replace sort_id = 51 if state_id==56


twoway (scatter mapdmpBetaT sort_id, mcolor(maroon) msymbol(diamond)) || (rcap mapdmpubT mapdmplbT sort_id, lc(gs5) mc(gs5) lpattern(line)) , ///
yline(0) xlabel(1 "AL" 2 "AK" 3 "AZ" 4 "AK" 5 "CA" 6 "CO" 7 "CT" 8 "DE" 9 "DC" 10 "FL" 11 "GA" 12 "HI" 13 "ID" 14 "IL" 15 "IN" 16 "IO" 17 "KS" 18 "KY" 19 "LA" 20 "MA" 21 "MD" 22 "MA" 23 "MI" 24 "MN" 25 "MS" 26 "MO" 27 "MT" 28 "NE" 29 "NV" 30 "NH" 31 "NJ" 32 "NM" 33 "NY" 34 "NC" 35 "ND" 36 "OH" 37 "OK" 38 "OR" 39 "PA" 40 "RI" 41 "SC" 42 "SD" 43 "TN" 44 "TX" 45 "UT" 46 "VT" 47 "VA" 48 "WA" 49 "WV" 50 "WI" 51 "WY", labsize(tiny)) xscale(r(1 51)) ytitle("ln(Amobarbital Grams per 100,000)") xtitle("Excluded State")  ///
title() legend(off) ///
yscale(r(-0.4 0.4)) ylabel(-0.4 (0.2) 0.4) ///
graphregion(margin() color(white)) ///
plotregion(fcolor(none) lcolor(none)) ///
bgcolor(white)
graph save "$result\leave_one_out_amobarbital_ma_pdmp", replace
graph export "$result\leave_one_out_amobarbital_ma_pdmp.eps", replace

twoway (scatter comppdmpBetaT sort_id, mcolor(dkgreen) msymbol(diamond)) || (rcap comppdmpubT comppdmplbT sort_id, lc(gs5) mc(gs5) lpattern(line)) , ///
yline(0) xlabel(1 "AL" 2 "AK" 3 "AZ" 4 "AK" 5 "CA" 6 "CO" 7 "CT" 8 "DE" 9 "DC" 10 "FL" 11 "GA" 12 "HI" 13 "ID" 14 "IL" 15 "IN" 16 "IO" 17 "KS" 18 "KY" 19 "LA" 20 "MA" 21 "MD" 22 "MA" 23 "MI" 24 "MN" 25 "MS" 26 "MO" 27 "MT" 28 "NE" 29 "NV" 30 "NH" 31 "NJ" 32 "NM" 33 "NY" 34 "NC" 35 "ND" 36 "OH" 37 "OK" 38 "OR" 39 "PA" 40 "RI" 41 "SC" 42 "SD" 43 "TN" 44 "TX" 45 "UT" 46 "VT" 47 "VA" 48 "WA" 49 "WV" 50 "WI" 51 "WY", labsize(tiny)) xscale(r(1 51)) ytitle("ln(Amobarbital Grams per 100,000)") xtitle("Excluded State")  ///
title() legend(off) ///
yscale(r(-0.4 0.4)) ylabel(-0.4 (0.2) 0.4) ///
graphregion(margin() color(white)) ///
plotregion(fcolor(none) lcolor(none)) ///
bgcolor(white)
graph save "$result\leave_one_out_amobarbital_comp_pdmp", replace
graph export "$result\leave_one_out_amobarbital_comp_pdmp.eps", replace

*Butalbital

use `temp', clear

global state "1 2 4 5 6 8 9 10 11 12 13 15 16 17 18 19 20 21 22 23 24 25 26 27 28 29 30 31 32 33 34 35 36 37 38 39 40 41 42 44 45 46 47 48 49 50 51 53 54 55 56"

foreach i of global state {
	regress ln_butalbital_rt ma_pdmp comp_pdmp pdmp sh_non_white sh_adult sh_ls poverty_rt unemp_rt i.statefip i.quarter i.year i.region#i.year if statefip!=`i', cluster(statefip)
		global beta`i'mapdmp = _b[ma_pdmp]
		global se`i'mapdmp= _se[ma_pdmp]
		global beta`i'comppdmp = _b[comp_pdmp]
		global se`i'comppdmp= _se[comp_pdmp]
}

clear all
set obs 1

foreach i of global state {

gen mapdmpBetaT`i'= .
gen mapdmpseT`i'=.
gen mapdmpubT`i'=.
gen mapdmplbT`i'=.

gen comppdmpBetaT`i'= .
gen comppdmpseT`i'=.
gen comppdmpubT`i'=.
gen comppdmplbT`i'=.

	replace mapdmpBetaT`i' = ${beta`i'mapdmp} 
	replace mapdmpseT`i' = ${se`i'mapdmp} 
	replace mapdmpubT`i' = ${beta`i'mapdmp} + 1.96*${se`i'mapdmp} 
	replace mapdmplbT`i' = ${beta`i'mapdmp} - 1.96*${se`i'mapdmp} 
	
	replace comppdmpBetaT`i' = ${beta`i'comppdmp} 
	replace comppdmpseT`i' = ${se`i'comppdmp} 
	replace comppdmpubT`i' = ${beta`i'comppdmp} + 1.96*${se`i'comppdmp} 
	replace comppdmplbT`i' = ${beta`i'comppdmp} - 1.96*${se`i'comppdmp} 

}

gen i=1

reshape long mapdmpBetaT mapdmpseT mapdmpubT mapdmplbT comppdmpBetaT comppdmpseT comppdmpubT comppdmplbT, i(i) j(state_id)

gen sort_id=.
replace sort_id = 1 if state_id==1
replace sort_id = 2 if state_id==2
replace sort_id = 3 if state_id==4
replace sort_id = 4 if state_id==5
replace sort_id = 5 if state_id==6
replace sort_id = 6 if state_id==8
replace sort_id = 7 if state_id==9
replace sort_id = 8 if state_id==10
replace sort_id = 9 if state_id==11
replace sort_id = 10 if state_id==12
replace sort_id = 11 if state_id==13
replace sort_id = 12 if state_id==15
replace sort_id = 13 if state_id==16
replace sort_id = 14 if state_id==17
replace sort_id = 15 if state_id==18
replace sort_id = 16 if state_id==19
replace sort_id = 17 if state_id==20
replace sort_id = 18 if state_id==21
replace sort_id = 19 if state_id==22
replace sort_id = 20 if state_id==23
replace sort_id = 21 if state_id==24
replace sort_id = 22 if state_id==25
replace sort_id = 23 if state_id==26
replace sort_id = 24 if state_id==27
replace sort_id = 25 if state_id==28
replace sort_id = 26 if state_id==29
replace sort_id = 27 if state_id==30
replace sort_id = 28 if state_id==31
replace sort_id = 29 if state_id==32
replace sort_id = 30 if state_id==33
replace sort_id = 31 if state_id==34
replace sort_id = 32 if state_id==35
replace sort_id = 33 if state_id==36
replace sort_id = 34 if state_id==37
replace sort_id = 35 if state_id==38
replace sort_id = 36 if state_id==39
replace sort_id = 37 if state_id==40
replace sort_id = 38 if state_id==41
replace sort_id = 39 if state_id==42
replace sort_id = 40 if state_id==44
replace sort_id = 41 if state_id==45
replace sort_id = 42 if state_id==46
replace sort_id = 43 if state_id==47
replace sort_id = 44 if state_id==48
replace sort_id = 45 if state_id==49
replace sort_id = 46 if state_id==50
replace sort_id = 47 if state_id==51
replace sort_id = 48 if state_id==53
replace sort_id = 49 if state_id==54
replace sort_id = 50 if state_id==55
replace sort_id = 51 if state_id==56


twoway (scatter mapdmpBetaT sort_id, mcolor(maroon) msymbol(diamond)) || (rcap mapdmpubT mapdmplbT sort_id, lc(gs5) mc(gs5) lpattern(line)) , ///
yline(0) xlabel(1 "AL" 2 "AK" 3 "AZ" 4 "AK" 5 "CA" 6 "CO" 7 "CT" 8 "DE" 9 "DC" 10 "FL" 11 "GA" 12 "HI" 13 "ID" 14 "IL" 15 "IN" 16 "IO" 17 "KS" 18 "KY" 19 "LA" 20 "MA" 21 "MD" 22 "MA" 23 "MI" 24 "MN" 25 "MS" 26 "MO" 27 "MT" 28 "NE" 29 "NV" 30 "NH" 31 "NJ" 32 "NM" 33 "NY" 34 "NC" 35 "ND" 36 "OH" 37 "OK" 38 "OR" 39 "PA" 40 "RI" 41 "SC" 42 "SD" 43 "TN" 44 "TX" 45 "UT" 46 "VT" 47 "VA" 48 "WA" 49 "WV" 50 "WI" 51 "WY", labsize(tiny)) xscale(r(1 51)) ytitle("ln(Butalbital Grams per 100,000)") xtitle("Excluded State")  ///
title() legend(off) ///
yscale(r(-0.4 0.4)) ylabel(-0.4 (0.2) 0.4) ///
graphregion(margin() color(white)) ///
plotregion(fcolor(none) lcolor(none)) ///
bgcolor(white)
graph save "$result\leave_one_out_butalbital_ma_pdmp", replace
graph export "$result\leave_one_out_butalbital_ma_pdmp.eps", replace

twoway (scatter comppdmpBetaT sort_id, mcolor(dkgreen) msymbol(diamond)) || (rcap comppdmpubT comppdmplbT sort_id, lc(gs5) mc(gs5) lpattern(line)) , ///
yline(0) xlabel(1 "AL" 2 "AK" 3 "AZ" 4 "AK" 5 "CA" 6 "CO" 7 "CT" 8 "DE" 9 "DC" 10 "FL" 11 "GA" 12 "HI" 13 "ID" 14 "IL" 15 "IN" 16 "IO" 17 "KS" 18 "KY" 19 "LA" 20 "MA" 21 "MD" 22 "MA" 23 "MI" 24 "MN" 25 "MS" 26 "MO" 27 "MT" 28 "NE" 29 "NV" 30 "NH" 31 "NJ" 32 "NM" 33 "NY" 34 "NC" 35 "ND" 36 "OH" 37 "OK" 38 "OR" 39 "PA" 40 "RI" 41 "SC" 42 "SD" 43 "TN" 44 "TX" 45 "UT" 46 "VT" 47 "VA" 48 "WA" 49 "WV" 50 "WI" 51 "WY", labsize(tiny)) xscale(r(1 51)) ytitle("ln(Butalbital Grams per 100,000)") xtitle("Excluded State")  ///
title() legend(off) ///
yscale(r(-0.4 0.4)) ylabel(-0.4 (0.2) 0.4) ///
graphregion(margin() color(white)) ///
plotregion(fcolor(none) lcolor(none)) ///
bgcolor(white)
graph save "$result\leave_one_out_butalbital_comp_pdmp", replace
graph export "$result\leave_one_out_butalbital_comp_pdmp.eps", replace

*Secobarbital

use `temp', clear

global state "1 2 4 5 6 8 9 10 11 12 13 15 16 17 18 19 20 21 22 23 24 25 26 27 28 29 30 31 32 33 34 35 36 37 38 39 40 41 42 44 45 46 47 48 49 50 51 53 54 55 56"

foreach i of global state {
	regress ln_secobarbital_rt ma_pdmp comp_pdmp pdmp sh_non_white sh_adult sh_ls poverty_rt unemp_rt i.statefip i.quarter i.year i.region#i.year if statefip!=`i', cluster(statefip)
		global beta`i'mapdmp = _b[ma_pdmp]
		global se`i'mapdmp= _se[ma_pdmp]
		global beta`i'comppdmp = _b[comp_pdmp]
		global se`i'comppdmp= _se[comp_pdmp]
}

clear all
set obs 1

foreach i of global state {

gen mapdmpBetaT`i'= .
gen mapdmpseT`i'=.
gen mapdmpubT`i'=.
gen mapdmplbT`i'=.

gen comppdmpBetaT`i'= .
gen comppdmpseT`i'=.
gen comppdmpubT`i'=.
gen comppdmplbT`i'=.

	replace mapdmpBetaT`i' = ${beta`i'mapdmp} 
	replace mapdmpseT`i' = ${se`i'mapdmp} 
	replace mapdmpubT`i' = ${beta`i'mapdmp} + 1.96*${se`i'mapdmp} 
	replace mapdmplbT`i' = ${beta`i'mapdmp} - 1.96*${se`i'mapdmp} 
	
	replace comppdmpBetaT`i' = ${beta`i'comppdmp} 
	replace comppdmpseT`i' = ${se`i'comppdmp} 
	replace comppdmpubT`i' = ${beta`i'comppdmp} + 1.96*${se`i'comppdmp} 
	replace comppdmplbT`i' = ${beta`i'comppdmp} - 1.96*${se`i'comppdmp} 

}

gen i=1

reshape long mapdmpBetaT mapdmpseT mapdmpubT mapdmplbT comppdmpBetaT comppdmpseT comppdmpubT comppdmplbT, i(i) j(state_id)

gen sort_id=.
replace sort_id = 1 if state_id==1
replace sort_id = 2 if state_id==2
replace sort_id = 3 if state_id==4
replace sort_id = 4 if state_id==5
replace sort_id = 5 if state_id==6
replace sort_id = 6 if state_id==8
replace sort_id = 7 if state_id==9
replace sort_id = 8 if state_id==10
replace sort_id = 9 if state_id==11
replace sort_id = 10 if state_id==12
replace sort_id = 11 if state_id==13
replace sort_id = 12 if state_id==15
replace sort_id = 13 if state_id==16
replace sort_id = 14 if state_id==17
replace sort_id = 15 if state_id==18
replace sort_id = 16 if state_id==19
replace sort_id = 17 if state_id==20
replace sort_id = 18 if state_id==21
replace sort_id = 19 if state_id==22
replace sort_id = 20 if state_id==23
replace sort_id = 21 if state_id==24
replace sort_id = 22 if state_id==25
replace sort_id = 23 if state_id==26
replace sort_id = 24 if state_id==27
replace sort_id = 25 if state_id==28
replace sort_id = 26 if state_id==29
replace sort_id = 27 if state_id==30
replace sort_id = 28 if state_id==31
replace sort_id = 29 if state_id==32
replace sort_id = 30 if state_id==33
replace sort_id = 31 if state_id==34
replace sort_id = 32 if state_id==35
replace sort_id = 33 if state_id==36
replace sort_id = 34 if state_id==37
replace sort_id = 35 if state_id==38
replace sort_id = 36 if state_id==39
replace sort_id = 37 if state_id==40
replace sort_id = 38 if state_id==41
replace sort_id = 39 if state_id==42
replace sort_id = 40 if state_id==44
replace sort_id = 41 if state_id==45
replace sort_id = 42 if state_id==46
replace sort_id = 43 if state_id==47
replace sort_id = 44 if state_id==48
replace sort_id = 45 if state_id==49
replace sort_id = 46 if state_id==50
replace sort_id = 47 if state_id==51
replace sort_id = 48 if state_id==53
replace sort_id = 49 if state_id==54
replace sort_id = 50 if state_id==55
replace sort_id = 51 if state_id==56


twoway (scatter mapdmpBetaT sort_id, mcolor(maroon) msymbol(diamond)) || (rcap mapdmpubT mapdmplbT sort_id, lc(gs5) mc(gs5) lpattern(line)) , ///
yline(0) xlabel(1 "AL" 2 "AK" 3 "AZ" 4 "AK" 5 "CA" 6 "CO" 7 "CT" 8 "DE" 9 "DC" 10 "FL" 11 "GA" 12 "HI" 13 "ID" 14 "IL" 15 "IN" 16 "IO" 17 "KS" 18 "KY" 19 "LA" 20 "MA" 21 "MD" 22 "MA" 23 "MI" 24 "MN" 25 "MS" 26 "MO" 27 "MT" 28 "NE" 29 "NV" 30 "NH" 31 "NJ" 32 "NM" 33 "NY" 34 "NC" 35 "ND" 36 "OH" 37 "OK" 38 "OR" 39 "PA" 40 "RI" 41 "SC" 42 "SD" 43 "TN" 44 "TX" 45 "UT" 46 "VT" 47 "VA" 48 "WA" 49 "WV" 50 "WI" 51 "WY", labsize(tiny)) xscale(r(1 51)) ytitle("ln(Secobarbital Grams per 100,000)") xtitle("Excluded State")  ///
title() legend(off) ///
yscale(r(-1 1)) ylabel(-1 (0.5) 1) ///
graphregion(margin() color(white)) ///
plotregion(fcolor(none) lcolor(none)) ///
bgcolor(white)
graph save "$result\leave_one_out_secobarbital_ma_pdmp", replace
graph export "$result\leave_one_out_secobarbital_ma_pdmp.eps", replace

twoway (scatter comppdmpBetaT sort_id, mcolor(dkgreen) msymbol(diamond)) || (rcap comppdmpubT comppdmplbT sort_id, lc(gs5) mc(gs5) lpattern(line)) , ///
yline(0) xlabel(1 "AL" 2 "AK" 3 "AZ" 4 "AK" 5 "CA" 6 "CO" 7 "CT" 8 "DE" 9 "DC" 10 "FL" 11 "GA" 12 "HI" 13 "ID" 14 "IL" 15 "IN" 16 "IO" 17 "KS" 18 "KY" 19 "LA" 20 "MA" 21 "MD" 22 "MA" 23 "MI" 24 "MN" 25 "MS" 26 "MO" 27 "MT" 28 "NE" 29 "NV" 30 "NH" 31 "NJ" 32 "NM" 33 "NY" 34 "NC" 35 "ND" 36 "OH" 37 "OK" 38 "OR" 39 "PA" 40 "RI" 41 "SC" 42 "SD" 43 "TN" 44 "TX" 45 "UT" 46 "VT" 47 "VA" 48 "WA" 49 "WV" 50 "WI" 51 "WY", labsize(tiny)) xscale(r(1 51)) ytitle("ln(Secobarbital Grams per 100,000)") xtitle("Excluded State")  ///
title() legend(off) ///
yscale(r(-1 1)) ylabel(-1 (0.5) 1) ///
graphregion(margin() color(white)) ///
plotregion(fcolor(none) lcolor(none)) ///
bgcolor(white)
graph save "$result\leave_one_out_secobarbital_comp_pdmp", replace
graph export "$result\leave_one_out_secobarbital_comp_pdmp.eps", replace

*Pentobarbital

use `temp', clear

global state "1 2 4 5 6 8 9 10 11 12 13 15 16 17 18 19 20 21 22 23 24 25 26 27 28 29 30 31 32 33 34 35 36 37 38 39 40 41 42 44 45 46 47 48 49 50 51 53 54 55 56"

foreach i of global state {
	regress ln_pentobarbital_rt ma_pdmp comp_pdmp pdmp sh_non_white sh_adult sh_ls poverty_rt unemp_rt i.statefip i.quarter i.year i.region#i.year if statefip!=`i', cluster(statefip)
		global beta`i'mapdmp = _b[ma_pdmp]
		global se`i'mapdmp= _se[ma_pdmp]
		global beta`i'comppdmp = _b[comp_pdmp]
		global se`i'comppdmp= _se[comp_pdmp]
}

clear all
set obs 1

foreach i of global state {

gen mapdmpBetaT`i'= .
gen mapdmpseT`i'=.
gen mapdmpubT`i'=.
gen mapdmplbT`i'=.

gen comppdmpBetaT`i'= .
gen comppdmpseT`i'=.
gen comppdmpubT`i'=.
gen comppdmplbT`i'=.

	replace mapdmpBetaT`i' = ${beta`i'mapdmp} 
	replace mapdmpseT`i' = ${se`i'mapdmp} 
	replace mapdmpubT`i' = ${beta`i'mapdmp} + 1.96*${se`i'mapdmp} 
	replace mapdmplbT`i' = ${beta`i'mapdmp} - 1.96*${se`i'mapdmp} 
	
	replace comppdmpBetaT`i' = ${beta`i'comppdmp} 
	replace comppdmpseT`i' = ${se`i'comppdmp} 
	replace comppdmpubT`i' = ${beta`i'comppdmp} + 1.96*${se`i'comppdmp} 
	replace comppdmplbT`i' = ${beta`i'comppdmp} - 1.96*${se`i'comppdmp} 

}

gen i=1

reshape long mapdmpBetaT mapdmpseT mapdmpubT mapdmplbT comppdmpBetaT comppdmpseT comppdmpubT comppdmplbT, i(i) j(state_id)

gen sort_id=.
replace sort_id = 1 if state_id==1
replace sort_id = 2 if state_id==2
replace sort_id = 3 if state_id==4
replace sort_id = 4 if state_id==5
replace sort_id = 5 if state_id==6
replace sort_id = 6 if state_id==8
replace sort_id = 7 if state_id==9
replace sort_id = 8 if state_id==10
replace sort_id = 9 if state_id==11
replace sort_id = 10 if state_id==12
replace sort_id = 11 if state_id==13
replace sort_id = 12 if state_id==15
replace sort_id = 13 if state_id==16
replace sort_id = 14 if state_id==17
replace sort_id = 15 if state_id==18
replace sort_id = 16 if state_id==19
replace sort_id = 17 if state_id==20
replace sort_id = 18 if state_id==21
replace sort_id = 19 if state_id==22
replace sort_id = 20 if state_id==23
replace sort_id = 21 if state_id==24
replace sort_id = 22 if state_id==25
replace sort_id = 23 if state_id==26
replace sort_id = 24 if state_id==27
replace sort_id = 25 if state_id==28
replace sort_id = 26 if state_id==29
replace sort_id = 27 if state_id==30
replace sort_id = 28 if state_id==31
replace sort_id = 29 if state_id==32
replace sort_id = 30 if state_id==33
replace sort_id = 31 if state_id==34
replace sort_id = 32 if state_id==35
replace sort_id = 33 if state_id==36
replace sort_id = 34 if state_id==37
replace sort_id = 35 if state_id==38
replace sort_id = 36 if state_id==39
replace sort_id = 37 if state_id==40
replace sort_id = 38 if state_id==41
replace sort_id = 39 if state_id==42
replace sort_id = 40 if state_id==44
replace sort_id = 41 if state_id==45
replace sort_id = 42 if state_id==46
replace sort_id = 43 if state_id==47
replace sort_id = 44 if state_id==48
replace sort_id = 45 if state_id==49
replace sort_id = 46 if state_id==50
replace sort_id = 47 if state_id==51
replace sort_id = 48 if state_id==53
replace sort_id = 49 if state_id==54
replace sort_id = 50 if state_id==55
replace sort_id = 51 if state_id==56


twoway (scatter mapdmpBetaT sort_id, mcolor(maroon) msymbol(diamond)) || (rcap mapdmpubT mapdmplbT sort_id, lc(gs5) mc(gs5) lpattern(line)) , ///
yline(0) xlabel(1 "AL" 2 "AK" 3 "AZ" 4 "AK" 5 "CA" 6 "CO" 7 "CT" 8 "DE" 9 "DC" 10 "FL" 11 "GA" 12 "HI" 13 "ID" 14 "IL" 15 "IN" 16 "IO" 17 "KS" 18 "KY" 19 "LA" 20 "MA" 21 "MD" 22 "MA" 23 "MI" 24 "MN" 25 "MS" 26 "MO" 27 "MT" 28 "NE" 29 "NV" 30 "NH" 31 "NJ" 32 "NM" 33 "NY" 34 "NC" 35 "ND" 36 "OH" 37 "OK" 38 "OR" 39 "PA" 40 "RI" 41 "SC" 42 "SD" 43 "TN" 44 "TX" 45 "UT" 46 "VT" 47 "VA" 48 "WA" 49 "WV" 50 "WI" 51 "WY", labsize(tiny)) xscale(r(1 51)) ytitle("ln(Pentobarbital Grams per 100,000)") xtitle("Excluded State")  ///
title() legend(off) ///
yscale(r(-0.4 0.4)) ylabel(-0.4 (0.2) 0.4) ///
graphregion(margin() color(white)) ///
plotregion(fcolor(none) lcolor(none)) ///
bgcolor(white)
graph save "$result\leave_one_out_pentobarbital_ma_pdmp", replace
graph export "$result\leave_one_out_pentobarbital_ma_pdmp.eps", replace

twoway (scatter comppdmpBetaT sort_id, mcolor(dkgreen) msymbol(diamond)) || (rcap comppdmpubT comppdmplbT sort_id, lc(gs5) mc(gs5) lpattern(line)) , ///
yline(0) xlabel(1 "AL" 2 "AK" 3 "AZ" 4 "AK" 5 "CA" 6 "CO" 7 "CT" 8 "DE" 9 "DC" 10 "FL" 11 "GA" 12 "HI" 13 "ID" 14 "IL" 15 "IN" 16 "IO" 17 "KS" 18 "KY" 19 "LA" 20 "MA" 21 "MD" 22 "MA" 23 "MI" 24 "MN" 25 "MS" 26 "MO" 27 "MT" 28 "NE" 29 "NV" 30 "NH" 31 "NJ" 32 "NM" 33 "NY" 34 "NC" 35 "ND" 36 "OH" 37 "OK" 38 "OR" 39 "PA" 40 "RI" 41 "SC" 42 "SD" 43 "TN" 44 "TX" 45 "UT" 46 "VT" 47 "VA" 48 "WA" 49 "WV" 50 "WI" 51 "WY", labsize(tiny)) xscale(r(1 51)) ytitle("ln(Pentobarbital Grams per 100,000)") xtitle("Excluded State")  ///
title() legend(off) ///
yscale(r(-0.4 0.4)) ylabel(-0.4 (0.2) 0.4) ///
graphregion(margin() color(white)) ///
plotregion(fcolor(none) lcolor(none)) ///
bgcolor(white)
graph save "$result\leave_one_out_pentobarbital_comp_pdmp", replace
graph export "$result\leave_one_out_pentobarbital_comp_pdmp.eps", replace

*lisdexamfetamine

use `temp', clear

global state "1 2 4 5 6 8 9 10 11 12 13 15 16 17 18 19 20 21 22 23 24 25 26 27 28 29 30 31 32 33 34 35 36 37 38 39 40 41 42 44 45 46 47 48 49 50 51 53 54 55 56"

foreach i of global state {
	regress ln_lisdexamfetamine_rt ma_pdmp comp_pdmp pdmp sh_non_white sh_adult sh_ls poverty_rt unemp_rt i.statefip i.quarter i.year i.region#i.year if statefip!=`i', cluster(statefip)
		global beta`i'mapdmp = _b[ma_pdmp]
		global se`i'mapdmp= _se[ma_pdmp]
		global beta`i'comppdmp = _b[comp_pdmp]
		global se`i'comppdmp= _se[comp_pdmp]
}

clear all
set obs 1

foreach i of global state {

gen mapdmpBetaT`i'= .
gen mapdmpseT`i'=.
gen mapdmpubT`i'=.
gen mapdmplbT`i'=.

gen comppdmpBetaT`i'= .
gen comppdmpseT`i'=.
gen comppdmpubT`i'=.
gen comppdmplbT`i'=.

	replace mapdmpBetaT`i' = ${beta`i'mapdmp} 
	replace mapdmpseT`i' = ${se`i'mapdmp} 
	replace mapdmpubT`i' = ${beta`i'mapdmp} + 1.96*${se`i'mapdmp} 
	replace mapdmplbT`i' = ${beta`i'mapdmp} - 1.96*${se`i'mapdmp} 
	
	replace comppdmpBetaT`i' = ${beta`i'comppdmp} 
	replace comppdmpseT`i' = ${se`i'comppdmp} 
	replace comppdmpubT`i' = ${beta`i'comppdmp} + 1.96*${se`i'comppdmp} 
	replace comppdmplbT`i' = ${beta`i'comppdmp} - 1.96*${se`i'comppdmp} 

}

gen i=1

reshape long mapdmpBetaT mapdmpseT mapdmpubT mapdmplbT comppdmpBetaT comppdmpseT comppdmpubT comppdmplbT, i(i) j(state_id)

gen sort_id=.
replace sort_id = 1 if state_id==1
replace sort_id = 2 if state_id==2
replace sort_id = 3 if state_id==4
replace sort_id = 4 if state_id==5
replace sort_id = 5 if state_id==6
replace sort_id = 6 if state_id==8
replace sort_id = 7 if state_id==9
replace sort_id = 8 if state_id==10
replace sort_id = 9 if state_id==11
replace sort_id = 10 if state_id==12
replace sort_id = 11 if state_id==13
replace sort_id = 12 if state_id==15
replace sort_id = 13 if state_id==16
replace sort_id = 14 if state_id==17
replace sort_id = 15 if state_id==18
replace sort_id = 16 if state_id==19
replace sort_id = 17 if state_id==20
replace sort_id = 18 if state_id==21
replace sort_id = 19 if state_id==22
replace sort_id = 20 if state_id==23
replace sort_id = 21 if state_id==24
replace sort_id = 22 if state_id==25
replace sort_id = 23 if state_id==26
replace sort_id = 24 if state_id==27
replace sort_id = 25 if state_id==28
replace sort_id = 26 if state_id==29
replace sort_id = 27 if state_id==30
replace sort_id = 28 if state_id==31
replace sort_id = 29 if state_id==32
replace sort_id = 30 if state_id==33
replace sort_id = 31 if state_id==34
replace sort_id = 32 if state_id==35
replace sort_id = 33 if state_id==36
replace sort_id = 34 if state_id==37
replace sort_id = 35 if state_id==38
replace sort_id = 36 if state_id==39
replace sort_id = 37 if state_id==40
replace sort_id = 38 if state_id==41
replace sort_id = 39 if state_id==42
replace sort_id = 40 if state_id==44
replace sort_id = 41 if state_id==45
replace sort_id = 42 if state_id==46
replace sort_id = 43 if state_id==47
replace sort_id = 44 if state_id==48
replace sort_id = 45 if state_id==49
replace sort_id = 46 if state_id==50
replace sort_id = 47 if state_id==51
replace sort_id = 48 if state_id==53
replace sort_id = 49 if state_id==54
replace sort_id = 50 if state_id==55
replace sort_id = 51 if state_id==56


twoway (scatter mapdmpBetaT sort_id, mcolor(maroon) msymbol(diamond)) || (rcap mapdmpubT mapdmplbT sort_id, lc(gs5) mc(gs5) lpattern(line)) , ///
yline(0) xlabel(1 "AL" 2 "AK" 3 "AZ" 4 "AK" 5 "CA" 6 "CO" 7 "CT" 8 "DE" 9 "DC" 10 "FL" 11 "GA" 12 "HI" 13 "ID" 14 "IL" 15 "IN" 16 "IO" 17 "KS" 18 "KY" 19 "LA" 20 "MA" 21 "MD" 22 "MA" 23 "MI" 24 "MN" 25 "MS" 26 "MO" 27 "MT" 28 "NE" 29 "NV" 30 "NH" 31 "NJ" 32 "NM" 33 "NY" 34 "NC" 35 "ND" 36 "OH" 37 "OK" 38 "OR" 39 "PA" 40 "RI" 41 "SC" 42 "SD" 43 "TN" 44 "TX" 45 "UT" 46 "VT" 47 "VA" 48 "WA" 49 "WV" 50 "WI" 51 "WY", labsize(tiny)) xscale(r(1 51)) ytitle("ln(Lisdexamfetamine Grams per 100,000)") xtitle("Excluded State")  ///
title() legend(off) ///
yscale(r(-0.2 0.2)) ylabel(-0.2 (0.1) 0.2) ///
graphregion(margin() color(white)) ///
plotregion(fcolor(none) lcolor(none)) ///
bgcolor(white)
graph save "$result\leave_one_out_lisdexamfetamine_ma_pdmp", replace
graph export "$result\leave_one_out_lisdexamfetamine_ma_pdmp.eps", replace

twoway (scatter comppdmpBetaT sort_id, mcolor(dkgreen) msymbol(diamond)) || (rcap comppdmpubT comppdmplbT sort_id, lc(gs5) mc(gs5) lpattern(line)) , ///
yline(0) xlabel(1 "AL" 2 "AK" 3 "AZ" 4 "AK" 5 "CA" 6 "CO" 7 "CT" 8 "DE" 9 "DC" 10 "FL" 11 "GA" 12 "HI" 13 "ID" 14 "IL" 15 "IN" 16 "IO" 17 "KS" 18 "KY" 19 "LA" 20 "MA" 21 "MD" 22 "MA" 23 "MI" 24 "MN" 25 "MS" 26 "MO" 27 "MT" 28 "NE" 29 "NV" 30 "NH" 31 "NJ" 32 "NM" 33 "NY" 34 "NC" 35 "ND" 36 "OH" 37 "OK" 38 "OR" 39 "PA" 40 "RI" 41 "SC" 42 "SD" 43 "TN" 44 "TX" 45 "UT" 46 "VT" 47 "VA" 48 "WA" 49 "WV" 50 "WI" 51 "WY", labsize(tiny)) xscale(r(1 51)) ytitle("ln(Lisdexamfetamine Grams per 100,000)") xtitle("Excluded State")  ///
title() legend(off) ///
yscale(r(-0.2 0.2)) ylabel(-0.2 (0.1) 0.2) ///
graphregion(margin() color(white)) ///
plotregion(fcolor(none) lcolor(none)) ///
bgcolor(white)
graph save "$result\leave_one_out_lisdexamfetamine_comp_pdmp", replace
graph export "$result\leave_one_out_lisdexamfetamine_comp_pdmp.eps", replace


		
